# Supplementary material for: Semi-Empirical Calculation of Bodipy Aggregate Spectroscopic Properties through Direct Sampling of Configurational Ensembles
Source: Int J Mol Sci. 2022 Sep 19;23(18):10955. doi: 10.3390/ijms231810955 (PMC9502801; doi:10.3390/ijms231810955)
Supplement: Supplementary file 1 [file ijms-23-10955-s001.zip]

Archive with 1 entries (1 files):
- ijms-1905044 - Supplementary Material.pdf
